# Supplementary material for: Zinc finger Asp-His-His-Cys palmitoyl -acyltransferase 19 accelerates tumor progression through wnt/β-catenin pathway and is upregulated by miR-940 in osteosarcoma
Source: Bioengineered. 2022 Mar 17;13(3):7367–79. doi: 10.1080/21655979.2022.2040827 (PMC9278973; doi:10.1080/21655979.2022.2040827)
Supplement: Supplemental Material [file KBIE_A_2040827_SM5944.zip]

Archive with 3 entries (2 files):
- supplementary/
- supplementary/supplementary Table 1.docx
- supplementary/supplementary.pdf
